# Supplementary material for: Avian Cell Line DuckCelt®-T17 Is an Efficient Production System for Live-Attenuated Human Metapneumovirus Vaccine Candidate Metavac®
Source: Vaccines (Basel). 2021 Oct 16;9(10):1190. doi: 10.3390/vaccines9101190 (PMC8540687; doi:10.3390/vaccines9101190)
Supplement: Supplementary file 1 [file vaccines-09-01190-s001.zip]

Archive with 1 entries (1 files):
- vaccines-1399103-supplementary.pdf
